# Supplementary material for: Social fluidity mobilizes contagion in human and animal populations
Source: eLife. 2021 Jul 30;10:e62177. doi: 10.7554/eLife.62177 (PMC8324292; doi:10.7554/eLife.62177)
Supplement: Supplementary file 2. [file elife-62177-supp2.zip]

Archive with 1 entries (1 files):
- Results_for_all_networks.csv
